# Supplementary material for: Proximate composition and sensory evaluation of gluten-free bar formulated from rice and soybean flour
Source: PeerJ. 2026 Apr 14;14:e21101. doi: 10.7717/peerj.21101 (PMC13089223; doi:10.7717/peerj.21101)
Supplement: Supplemental Information 1 [file peerj-14-21101-s001.xlsx]

## Sheet: Analysis
Sample	Kcal	Lipid	Fibre	Protein	Ash	Moisture	Carbohydrate	L*	a*	B*
CB-A1	334.92	18.25	3.69	8.64	1.02	26.98	41.42	44.52	12.2	22.01
F1-A1	334.29	22.93	6.84	17.87	2.4	25.36	24.6	34.32	16.35	32.76
F2-A1	332.94	21.31	5.67	14.13	1.91	25.9	31.08	34.31	16.06	32.26
F3-A1	334.2	19.69	4.5	10.4	1.41	26.44	37.56	36.14	15.09	31.49
F4-A1	335.46	18.07	3.33	6.66	0.92	26.98	44.04	56.67	8.79	29.4
F5-A1	330.42	24.55	8.01	21.6	2.9	24.82	18.12	33.52	17.99	33.34
CB-A2	301.43	16.42	3.32	7.78	0.92	24.28	47.28	44.77	11.87	21.37
F1-A2	295.54	20.63	6.16	16.08	2.16	22.83	32.14	33.76	16.38	33.13
F2-A2	299.65	19.18	5.1	12.72	1.72	23.31	37.97	33.91	15.91	32.07
F3-A2	300.78	17.72	4.05	9.36	1.27	23.8	43.8	36.78	15.15	31.75
F4-A2	301.92	16.26	3	5.99	0.82	24.28	49.65	57.09	9.37	29.67
F5-A2	297.38	22.09	7.21	19.44	2.61	22.34	26.31	33.51	18.08	33.58
CB-A3	368.41	20.07	4.06	9.5	1.13	29.68	35.56	44.66	12.76	21.05
F1-A3	362.53	25.22	7.52	19.65	2.64	27.9	17.07	33.68	16.44	32.69
F2-A3	366.24	23.44	6.24	15.54	2.1	28.49	24.19	34.56	15.82	32.11
F3-A3	367.62	21.66	4.95	11.43	1.55	29.09	31.32	37.11	15.2	31.83
F4-A3	369.01	19.87	3.66	7.33	1.01	29.68	38.45	57.51	9.61	30.17
F5-A3	363.46	27	8.81	23.76	3.19	27.3	9.94	32.61	17.88	32.79
CB-B1	324.87	17.7	3.58	8.38	0.99	26.17	43.18	44.61	12.37	21.7
F1-B1	329.21	22.93	6.84	17.87	2.4	25.36	24.6	34.15	16.36	32.8
F2-B1	342.93	21.95	5.84	14.55	1.96	26.68	29.02	34.11	16.02	32.25
F3-B1	347.57	20.48	4.68	10.81	1.47	27.5	35.06	36.24	15.12	31.51
F4-B1	332.11	17.89	3.3	6.59	0.91	26.71	44.6	56.95	8.85	29.28
F5-B1	317.2	23.57	7.69	20.74	2.78	23.83	21.39	33.31	18.01	33.14
CB-B2	301.43	15.77	3.19	7.46	0.88	23.31	49.39	44.86	12.06	21.55
F1-B2	291.16	20.22	6.03	15.76	2.12	22.37	33.5	33.94	16.42	33.02
F2-B2	287.66	18.41	4.9	12.21	1.65	22.38	40.45	33.78	15.93	31.99
F3-B2	318.83	18.78	4.29	9.92	1.35	25.23	40.43	36.69	15.13	31.66
F4-B2	301.92	16.26	3	5.99	0.82	24.28	49.65	57.17	9.28	29.81
F5-B2	297.38	22.09	7.21	19.44	2.61	22.34	26.31	33.5	18.03	33.71
CB-B3	342.62	18.67	3.77	8.84	1.05	27.6	40.07	44.74	12.55	20.88
F1-B3	352.07	24.72	7.37	19.26	2.59	27.34	18.72	33.35	16.47	32.72
F2-B3	373.56	23.91	6.36	15.85	2.14	29.06	22.68	34.78	15.96	32.16
F3-B3	360.27	21.22	4.85	11.21	1.52	28.5	32.7	37.05	15.14	32.07
F4-B3	361.63	19.48	3.59	7.18	0.99	29.09	39.67	57.74	9.46	30.43
F5-B3	370.73	27.54	8.99	24.24	3.25	27.85	8.13	32.6	17.95	32.93

## Sheet: Sensory Data
Color	CB	F1	F2	F3	F4	F5	Taste	CB	F1	F2	F3	F4	F5	Aroma	CB	F1	F2	F3	F4	F5	Appearance	CB	F1	F2	F3	F4	F5	Texture	CB	F1	F2	F3	F4	F5	Acceptability	CB	F1	F2	F3	F4	F5
1	8	8	8	7	7	8	1	7	7	7	7	7	9	1	6	9	9	7	6	8	1	8	7	6	8	5	7	1	9	7	7	7	8	7	1	7	7	6	7	8	7
2	8	9	6	7	6	7	2	8	8	8	7	7	9	2	6	9	8	8	6	9	2	9	8	8	7	7	6	2	7	8	7	8	6	6	2	8	8	6	7	6	7
3	7	7	7	5	6	8	3	6	6	7	6	6	7	3	5	8	8	6	5	9	3	7	7	8	7	7	6	3	9	8	7	7	7	6	3	6	5	8	8	5	6
4	6	7	7	7	5	8	4	6	7	6	7	7	8	4	4	7	7	7	5	8	4	9	9	9	7	6	7	4	8	7	7	7	7	8	4	6	6	7	7	6	8
5	6	8	5	7	6	8	5	6	6	8	8	6	8	5	6	8	8	8	6	8	5	8	8	9	8	7	7	5	7	7	6	8	7	8	5	6	7	8	8	6	8
6	8	8	9	8	8	8	6	8	8	9	9	8	9	6	7	9	9	9	6	9	6	9	9	8	9	7	5	6	6	8	8	9	8	7	6	8	9	9	7	7	8
7	6	9	6	7	9	7	7	8	9	6	6	7	8	7	7	9	9	9	7	7	7	9	8	7	9	6	6	7	7	9	8	8	7	7	7	7	9	6	7	7	7
8	8	7	9	7	7	8	8	7	7	7	6	7	7	8	7	8	9	9	7	8	8	9	7	9	7	5	7	8	8	8	7	8	6	7	8	7	8	9	8	6	5
9	6	7	7	8	5	7	9	5	9	8	7	5	7	9	6	8	8	9	5	8	9	7	6	7	7	5	7	9	7	6	7	8	8	5	9	6	6	6	8	7	7
10	6	8	8	7	6	7	10	7	8	8	9	6	7	10	7	8	8	9	6	9	10	8	7	6	9	6	5	10	8	9	7	7	9	7	10	6	9	7	9	7	8
11	8	6	5	8	7	8	11	8	8	5	6	7	8	11	7	9	9	7	7	9	11	8	7	6	8	5	8	11	8	7	8	7	9	8	11	7	7	5	8	7	7
12	9	7	6	8	5	7	12	7	7	6	7	7	8	12	8	8	8	8	7	7	12	9	8	7	8	7	5	12	9	9	7	8	7	6	12	8	7	6	7	6	7
13	5	8	6	6	6	7	13	6	8	6	6	6	8	13	4	8	8	6	6	8	13	7	7	9	7	7	5	13	7	6	7	7	6	6	13	5	5	8	9	5	6
14	6	8	7	7	3	8	14	5	7	7	7	6	7	14	5	7	9	7	6	9	14	9	9	9	7	8	4	14	7	6	8	7	7	8	14	6	6	8	7	5	8
15	6	7	5	8	6	8	15	6	7	9	8	6	8	15	6	9	9	8	6	8	15	8	8	7	8	8	9	15	7	7	8	8	7	8	15	7	7	7	8	7	8
16	8	8	9	9	8	7	16	9	8	9	8	7	9	16	7	8	9	9	7	7	16	9	9	8	9	6	5	16	9	8	8	9	8	6	16	7	9	9	7	8	8
17	8	8	6	9	8	8	17	8	9	7	6	7	7	17	7	9	7	9	7	8	17	8	8	7	9	5	8	17	8	9	6	7	7	6	17	8	7	6	8	7	6
18	8	9	9	6	7	6	18	7	7	7	9	7	9	18	8	8	9	8	7	9	18	9	6	9	8	5	8	18	8	8	7	8	6	6	18	7	7	9	8	6	8
19	5	6	7	5	6	7	19	5	7	5	8	5	7	19	7	8	7	9	6	9	19	8	5	9	6	4	6	19	7	8	6	7	8	7	19	6	5	9	7	7	7
20	8	6	8	5	7	6	20	6	8	8	8	6	9	20	6	9	8	9	6	8	20	8	4	6	9	6	5	20	8	9	6	9	8	7	20	6	9	7	7	7	8
21	8	9	7	6	7	9	21	7	7	8	7	7	8	21	8	9	9	8	7	8	21	8	7	6	8	6	8	21	9	7	8	7	5	8	21	7	7	7	8	7	6
22	8	7	6	8	8	7	22	8	8	6	8	7	7	22	7	8	7	8	7	7	22	9	6	8	6	7	5	22	9	7	7	8	7	6	22	8	7	6	8	6	7
23	7	6	7	6	6	7	23	5	6	8	6	6	6	23	6	9	8	6	6	8	23	7	7	8	6	7	5	23	6	7	6	7	8	6	23	5	6	9	9	5	6
24	5	5	7	7	6	8	24	5	7	8	7	5	8	24	6	8	7	7	5	8	24	9	8	8	7	9	7	24	7	7	7	8	7	8	24	6	6	8	9	5	8
25	6	6	8	8	6	8	25	6	8	7	8	6	8	25	6	6	7	8	6	9	25	8	7	7	8	8	9	25	7	8	7	8	7	8	25	7	7	7	8	7	8
26	8	8	9	9	8	7	26	8	9	7	9	8	7	26	8	8	9	9	5	7	26	9	6	8	9	7	5	26	8	8	8	9	9	6	26	8	8	9	7	7	5
27	8	8	6	9	8	8	27	8	8	8	7	8	8	27	6	9	7	9	8	9	27	9	7	7	9	5	9	27	8	9	5	8	8	5	27	7	9	6	9	7	7
28	8	7	9	9	7	7	28	8	7	9	7	7	8	28	7	7	9	9	7	9	28	9	7	9	8	5	7	28	8	7	7	6	6	5	28	8	8	9	7	6	6
29	5	6	7	6	5	7	29	5	8	6	7	5	7	29	6	8	8	8	6	7	29	8	5	8	8	6	7	29	6	8	8	5	8	6	29	6	5	8	9	7	7
30	8	8	8	6	6	6	30	8	8	8	6	6	8	30	6	8	7	9	6	9	30	7	9	9	9	6	6	30	8	7	7	7	8	7	30	8	9	7	7	7	8
31	8	7	5	8	7	8	31	9	7	7	8	7	8	31	8	7	9	8	7	9	31	8	7	9	6	5	8	31	8	7	7	7	8	8	31	8	7	5	8	7	6
32	8	8	6	8	6	7	32	7	8	6	8	7	7	32	8	8	8	8	7	8	32	9	8	8	8	7	5	32	9	8	8	8	9	6	32	9	7	6	8	6	8
33	6	8	5	6	7	6	33	5	7	7	6	6	8	33	6	7	8	6	6	7	33	8	7	8	7	7	6	33	7	7	8	7	5	6	33	5	5	6	8	5	6
34	6	7	5	7	5	8	34	5	8	7	7	7	8	34	5	9	8	7	5	8	34	9	9	8	7	9	4	34	7	8	8	8	7	7	34	5	7	8	8	5	8
35	7	7	6	8	6	6	35	6	7	6	8	6	7	35	6	9	8	8	6	7	35	8	8	7	8	7	9	35	7	7	7	8	7	8	35	6	7	7	8	7	8
36	8	9	9	9	8	6	36	7	8	9	6	8	8	36	7	8	9	9	5	9	36	9	9	8	8	7	5	36	8	8	8	9	9	6	36	7	8	9	9	8	8
37	8	9	6	9	8	9	37	8	9	9	7	8	9	37	7	9	7	9	5	9	37	9	8	7	9	5	9	37	8	9	8	7	8	7	37	6	9	6	7	7	8
38	8	7	9	9	6	6	38	8	8	9	6	7	9	38	6	9	9	8	5	7	38	9	8	9	8	5	7	38	9	7	7	8	7	5	38	8	8	9	8	6	7
39	5	6	7	8	6	7	39	5	7	7	6	7	7	39	5	7	8	7	5	8	39	6	4	8	8	6	6	39	9	7	7	8	8	6	39	6	5	8	9	6	7
40	8	8	8	8	7	7	40	7	8	6	7	6	6	40	6	8	8	9	6	8	40	7	8	6	8	6	5	40	8	9	7	9	8	7	40	7	7	7	9	6	8
41	8	9	7	7	7	9	41	7	7	8	8	7	8	41	7	7	9	8	7	9	41	8	6	6	8	5	8	41	8	6	8	8	7	8	41	7	7	5	7	7	6
42	8	7	7	7	6	8	42	6	8	8	7	7	8	42	6	9	8	8	5	8	42	9	7	8	8	7	7	42	9	8	8	8	6	6	42	8	7	6	8	6	7
43	5	7	8	6	5	8	43	6	8	7	6	6	8	43	5	8	7	7	6	9	43	7	7	8	7	6	6	43	8	6	7	7	7	6	43	6	6	7	8	5	6
44	7	7	8	6	5	7	44	5	7	7	7	5	8	44	5	6	8	7	6	8	44	9	8	8	7	8	4	44	8	6	7	8	7	8	44	6	7	8	7	5	8
45	6	7	6	8	7	8	45	6	6	9	8	6	9	45	6	9	8	8	6	8	45	8	7	6	8	7	8	45	7	7	7	7	7	8	45	7	7	7	8	7	8
46	8	8	9	7	6	7	46	8	7	9	9	8	9	46	6	8	9	9	5	9	46	9	7	8	9	5	5	46	9	8	8	8	9	6	46	7	9	9	7	8	7
47	8	9	7	6	8	6	47	7	9	6	7	8	7	47	6	9	7	9	5	9	47	7	6	7	9	5	8	47	8	6	6	7	7	6	47	8	9	6	7	7	7
48	8	7	9	5	7	8	48	7	9	9	7	7	9	48	6	9	9	9	6	9	48	8	7	9	8	5	7	48	8	6	8	6	9	5	48	7	8	9	8	6	6
49	6	8	7	6	7	7	49	6	8	7	7	6	8	49	5	9	8	9	6	8	49	7	6	7	8	5	6	49	7	7	8	6	8	6	49	6	7	8	8	6	7
50	8	9	8	9	6	7	50	8	7	8	7	6	8	50	7	8	8	9	6	9	50	8	7	8	9	6	5	50	8	9	9	7	8	7	50	7	9	7	7	6	8
